# Supplementary material for: A Facile Electrode Modification Approach Based on Metal-Free Carbonaceous Carbon Black/Carbon Nanofibers for Electrochemical Sensing of Bisphenol A in Food
Source: Foods. 2025 Jan 18;14(2):314. doi: 10.3390/foods14020314 (PMC11765411; doi:10.3390/foods14020314)
Supplement: Supplementary file 1 [file foods-14-00314-s001.zip]

Archive with 1 entries (1 files):
- foods-3416449-supplementary.pdf
